# Supplementary material for: The Effect of Dynamic, In Vivo-like Oxaliplatin on HCT116 Spheroids in a Cancer-on-Chip Model Is Representative of the Response in Xenografts
Source: Micromachines (Basel). 2022 May 6;13(5):739. doi: 10.3390/mi13050739 (PMC9146796; doi:10.3390/mi13050739)
Supplement: Supplementary file 1 [file micromachines-13-00739-s001.zip]

Archive with 1 entries (1 files):
- micromachines-1687007 supplyment xml.pdf
